# Supplementary material for: Urinary Untargeted Metabolic Profile Differentiates Children with Autism from Their Unaffected Siblings
Source: Metabolites. 2022 Aug 26;12(9):797. doi: 10.3390/metabo12090797 (PMC9503174; doi:10.3390/metabo12090797)
Supplement: Supplementary file 1 [file metabolites-12-00797-s001.zip]

Archive with 1 entries (1 files):
- metabolites-1831520-supplementary.pdf
